# Supplementary material for: ECM remodeling features in reparative chondrocytes during knee osteoarthritis
Source: Front Endocrinol (Lausanne). 2026 Apr 13;17:1773139. doi: 10.3389/fendo.2026.1773139 (PMC13111078; doi:10.3389/fendo.2026.1773139)
Supplement: Supplementary Table 1 — Cell counts per sample across integrated single-cell RNA sequencing datasets. A total of 193,409 high-quality cells were retained following quality control and doublet removal across three publicly available datasets. Each row represents one sample. CON, control; KOA, knee osteoarthritis. [file Table1.csv]

dataset	sample_id	group	n_cells
GSE169454	GSE169454_CON-3	CON	5271
GSE169454	GSE169454_KOA-1	KOA	7913
GSE169454	GSE169454_KOA-2	KOA	13884
GSE169454	GSE169454_KOA-3	KOA	10821
GSE169454	GSE169454_KOA-4	KOA	10687
GSE220243	GSE220243_CON-1	CON	8657
GSE220243	GSE220243_CON-2	CON	7150
GSE220243	GSE220243_CON-3	CON	3596
GSE220243	GSE220243_CON-4	CON	6451
GSE220243	GSE220243_CON-5	CON	6228
GSE220243	GSE220243_CON-6	CON	6751
GSE220243	GSE220243_KOA-1	KOA	4334
GSE220243	GSE220243_KOA-2	KOA	4490
GSE220243	GSE220243_KOA-3	KOA	6838
GSE220243	GSE220243_KOA-4	KOA	5844
GSE220243	GSE220243_KOA-5	KOA	4730
GSE220243	GSE220243_KOA-6	KOA	5136
GSE255460	GSE255460_CON-2	CON	9353
GSE255460	GSE255460_CON-3	CON	6065
GSE255460	GSE255460_KOA-1	KOA	9851
GSE255460	GSE255460_KOA-2	KOA	9455
GSE255460	GSE255460_KOA-3	KOA	7778
GSE255460	GSE255460_KOA-4	KOA	7641
GSE255460	GSE255460_KOA-5	KOA	5082
GSE255460	GSE255460_KOA-6	KOA	10450
GSE255460	GSE255460_KOA-7	KOA	4436
GSE255460	GSE255460_KOA-8	KOA	4517
