# Supplementary material for: ECM remodeling features in reparative chondrocytes during knee osteoarthritis
Source: Front Endocrinol (Lausanne). 2026 Apr 13;17:1773139. doi: 10.3389/fendo.2026.1773139 (PMC13111078; doi:10.3389/fendo.2026.1773139)
Supplement: Supplementary Table 2 — Concordant differentially expressed genes in RepC identified by both cell-level and pseudobulk analyses. Genes listed were significantly upregulated in KOA RepC relative to CON RepC under both analytical approaches (adj. p < 0.05). FC_cell, log2 fold change from cell-level Wilcoxon analysis; padj_cell, Benjamini–Hochberg adjusted p value from cell-level analysis; FC_pb, log2 fold change from pseudobulk analysis; padj_pb, adjusted p value from pseudobulk analysis. KOA, knee osteoarthritis; CON, control. [file Table2.csv]

gene	FC_cell	padj_cell	FC_pb	padj_pb
SERPINE2	5.10320975369704	3.8408698479043e-285	2.66423284537117	0.0201035373555356
MT1G	3.38446063655388	5.96858575984953e-262	2.91280688632599	0.0201035373555356
LUM	1.20661554631685	3.31362754570218e-229	1.31295363140928	0.0058438516944091
HTRA1	1.78259488537084	1.51718952487722e-212	2.26894296906944	0.00592014039218439
SRGN	2.48507304612436	9.10406699239498e-193	2.15026329038035	0.0295504660302739
OGN	1.78174116613175	5.01978821828843e-178	1.75310732664517	0.0115776646227434
NT5E	2.32604500380393	6.12265926117861e-177	1.96803943148022	0.0101933928149583
S100A11	1.1605641100427	7.25813135803045e-177	0.879671795003986	0.00756517857077408
AEBP1	1.30694611692169	2.96296530238908e-161	1.43490886844906	0.00820463436152365
CD55	3.69307125133649	4.16551028778349e-160	1.82257763038187	0.016403091952298
S100A6	0.926897248627284	3.53760091542781e-154	0.826849210530016	0.0263740917107151
TM4SF1	2.29622946480954	1.8423483998712e-138	1.44163975765784	0.0472858111686463
FN1	1.06694722083468	1.65942712416946e-136	1.43293997683196	0.0178562062052783
TNC	2.0236660297895	1.94927203670225e-134	3.84131713310252	0.00592014039218439
NRP2	2.49977323008266	2.54449720991555e-131	1.57537814730113	0.0201035373555356
OSTC	1.22658356699477	3.04657850621106e-131	1.09841975225855	0.00756517857077408
COX17	1.6735019402734	6.90272188653355e-129	1.25035282718596	0.0235409734790703
PPIB	0.951956788395127	1.03172231303606e-128	0.69625559261711	0.0387804371059534
COL3A1	1.12147916987983	4.48770142455957e-120	2.72625821015262	0.034837205182846
OAZ1	0.769348940877781	4.82616803009157e-118	0.631659956790489	0.0225469160179038
ERH	1.05835510472764	6.10257404739715e-116	0.76060322807367	0.0144975238780362
PID1	1.50623784911593	2.04110862572302e-114	1.29732099788311	0.0235409734790703
S100A10	0.739182169554675	1.80248683199275e-112	0.902255195127003	0.0144975238780362
KRT10	0.888069293726535	9.32638471102342e-112	0.643013405939835	0.0101933928149583
STMP1	1.19118753645994	1.03404094682665e-102	1.14167571781983	0.00820463436152365
POMP	1.11949192408161	2.90172476681554e-102	0.75562333233368	0.034837205182846
DBI	0.954912317418243	5.63737617272623e-102	0.863288613608577	0.0128129119577402
COL6A3	1.34027909038309	1.92921302594703e-99	1.23956337957668	0.0263740917107151
COL2A1	1.22664848843271	1.37283144993101e-96	2.03155554833034	0.0225469160179038
SMOC2	0.633284759446188	3.31227886557304e-96	1.71875203274324	0.034837205182846
PDCD5	1.06495636364818	1.88825647307007e-95	0.789190629776761	0.0263740917107151
HSBP1	1.06446750918055	1.4980918002452e-94	0.797206932994626	0.00640879424726176
PPIC	0.961008614223225	1.27460573840637e-91	1.16546501846962	0.0144975238780362
IGFBP7	0.749338174928746	2.11172867014642e-90	1.24546737267553	0.0328498922324023
S100A2	6.73153908571901	3.49812424948373e-88	2.85935942588932	0.0472858111686463
TNFAIP6	4.28811242160594	1.87056230415507e-86	3.11949450235409	0.00756517857077408
IGFBP3	6.20047718487988	4.95078561720185e-86	3.45080725647231	0.0263740917107151
TMEM167A	1.06299174202457	1.72161822542229e-85	0.761921939888456	0.0201035373555356
GTF3C6	1.49828611398991	2.46129334170587e-85	1.04336494117761	0.0144975238780362
TYMP	3.24121179267331	4.4807766164322e-83	2.72881149339569	0.00592014039218439
DNER	3.21812304290927	2.85826330448388e-82	3.09171617405421	0.0115776646227434
KDELR2	0.791643557837113	7.72194427314277e-81	0.81228761433626	0.00892719799347704
BAALC	2.18960739735377	1.44229801904441e-80	3.07526343261432	0.00592014039218439
LAMB3	6.10366792879064	3.37321304642803e-80	2.70504485671437	0.0328498922324023
COX7A2	0.707833075913943	2.30441002428438e-79	0.60316480738766	0.0387804371059534
FSTL1	0.894581032719557	4.4803311546972e-78	1.76850575431084	0.00820463436152365
GOLM1	1.04844455278812	7.47373369259216e-78	0.971968244012594	0.0101933928149583
YWHAB	0.936426002904171	7.86028651590629e-76	0.708576085093163	0.034837205182846
NME1	1.41839102049128	1.16380644691468e-74	1.31877353484783	0.0101933928149583
ATOX1	0.942887590016184	7.99656975595587e-74	0.86864052420186	0.0235409734790703
UQCRQ	0.873829595345036	5.88155782168547e-73	0.667287708955162	0.0144975238780362
SRM	1.22190019932625	5.1145784111775e-72	0.802313335257884	0.0235409734790703
NDUFC2	0.715785134029628	6.92997541797489e-69	0.613709860086759	0.0058438516944091
NOP10	1.01373529355118	5.31638819297732e-68	0.73164865863239	0.034837205182846
RBX1	0.822360743829004	7.7452628681446e-68	0.644417995731975	0.00820463436152365
PTTG1IP	0.722282875018088	1.84630491114479e-67	0.844679597030738	0.0201035373555356
MATN3	0.875792208589157	2.79266328543613e-67	2.01870175348255	0.0144975238780362
NDUFB8	0.800258228657565	5.71345953666051e-67	0.664734286337769	0.0295504660302739
CDC26	0.97971916384182	2.26474100213296e-64	0.573198592354523	0.0472858111686463
DIO2	2.1460983584741	1.37497137154071e-63	2.91045767597601	0.00820463436152365
ATP5PF	0.657195487505672	3.4614450724564e-62	0.544600951550384	0.00892719799347704
TSPAN2	1.03020005701889	1.29551500870502e-61	1.58905073357452	0.0115776646227434
AOC2	3.29219782164262	1.50541282862857e-61	2.50028682749295	0.0178562062052783
C15orf48	7.56008584696319	5.46550897457439e-61	3.03216271577026	0.0263740917107151
TXNDC17	1.04026002012144	2.343517369369e-60	0.754436049308225	0.0225469160179038
EFEMP1	1.62622263797609	6.1033422821914e-60	1.81885912831803	0.0472858111686463
IER3IP1	0.873874479094283	3.84818868086649e-59	0.876115818856632	0.0328498922324023
SEC61B	0.623177188105537	4.35230931319544e-59	0.638378736581224	0.0472858111686463
SRPX2	0.737368805835682	6.4529436908449e-59	1.79135506392768	0.0225469160179038
CTHRC1	0.966940316750066	4.26515387277095e-58	1.74671658814973	0.0263740917107151
PPP1R14B	1.08050067652825	1.73466074604488e-57	1.021018526608	0.0387804371059534
CAMTA1	0.811801070945888	6.92914570332607e-57	0.614846147708499	0.0101933928149583
IL11	6.75683370160768	2.65835753932312e-56	3.58021710803838	0.0136412439955264
ATP5MC1	0.802070542927528	3.21966016678679e-56	0.744485847797937	0.0115776646227434
C9orf16	0.949913674043764	5.58924002133136e-56	0.67078678434375	0.0472858111686463
PSMB3	0.848757875732957	1.99659814785194e-55	0.605915610099002	0.0201035373555356
MRPL33	0.682158558139535	2.18584529583948e-55	0.544143700588274	0.0178562062052783
TAGLN2	0.888630035279137	2.28272246355893e-55	0.766538179003382	0.0144975238780362
RABAC1	0.492032793934077	7.72111231089232e-55	0.472569931745836	0.0472858111686463
SRSF9	0.671520255875772	2.52886742367734e-54	0.519178178236524	0.0387804371059534
NDUFS6	0.861177025392349	3.06012843110267e-54	1.0296303141297	0.00892719799347704
TMEM208	1.06185063660405	5.69153153519525e-54	0.856222422827624	0.0387804371059534
SRA1	1.5280100451244	1.74967736010009e-53	1.031729514584	0.0263740917107151
TRAPPC1	1.39671441286813	5.64030628244458e-53	1.1405527379995	0.0263740917107151
DKK3	1.79561715397901	6.4496113409322e-53	2.41688683621967	0.016403091952298
IMPAD1	0.854304636707184	6.66203886185028e-53	0.737211567133999	0.0115776646227434
TXNDC12	0.950578570728833	1.12150898725752e-52	1.40324979564442	0.00592014039218439
PSMA4	1.00570360260637	1.40629667983923e-52	0.667674804659592	0.0387804371059534
EMC6	1.19080701736107	2.18570843034102e-52	0.973870754995668	0.00560463094056455
PPP1R14C	2.68824819002889	2.93559802277572e-52	2.41694302257968	0.016403091952298
WWTR1	0.600418072545563	2.95423579471952e-52	0.70388594069879	0.0235409734790703
SUMO2	0.515214355520618	9.29140721448736e-52	0.476143732448767	0.0328498922324023
GALNT1	0.934686459837695	1.19169472663379e-51	0.71085239063497	0.00820463436152365
LSM1	1.32446547375784	8.14234551815732e-51	1.47808209669546	0.016403091952298
RPN1	0.92959102792911	8.65927850828135e-51	0.799630805043061	0.0201035373555356
HBB	9.43377634185198	8.79094924244094e-51	2.52226997762117	0.025007028372251
SLIRP	0.841161966883351	7.57920592198461e-50	0.651438853373321	0.0178562062052783
DNAJC15	0.837185380090245	1.72917270060785e-49	1.54760626534057	0.00820463436152365
MRPL20	0.560465957928087	3.41565705619852e-49	0.678912682979411	0.0295504660302739
EIF4E2	1.38836755614036	4.23355541570638e-49	0.867791397117565	0.0328498922324023
NDUFB2	0.623136470779158	7.48030005848166e-49	0.574941370531457	0.0435145421325592
POLR2F	0.802842090317233	1.14862144196797e-48	0.579849647849856	0.0387804371059534
PSMD9	1.12422694629413	1.99902079635345e-48	1.52222281790861	0.0435145421325592
YIF1A	0.71206584633935	2.48516501000855e-48	0.991069088056843	0.0115776646227434
KDELR1	0.558330355457429	4.90414609107737e-48	0.330916565832411	0.0328498922324023
PTGES	2.54002666389351	1.87521576320122e-47	2.37394478396832	0.0435145421325592
MIEN1	1.67844090377936	3.62673329862874e-47	1.6407150119485	0.0263740917107151
CSTB	0.580251199483902	9.38113841895012e-47	0.409429363310286	0.0472858111686463
STEAP1	1.46171463655771	1.55994800437396e-46	0.931327931238351	0.0235409734790703
SEMA3C	2.79644351442073	1.56925096985286e-46	2.50834638589871	0.0263740917107151
LSM5	0.777077243281593	2.66871625355169e-46	0.612143565205759	0.00820463436152365
ATP6V1F	0.68053122817616	3.25923813704059e-45	0.495734778547008	0.0328498922324023
GLRX5	1.39011402449571	4.02940392900599e-45	1.23491650606089	0.00592014039218439
FNIP2	0.854253243416452	5.41935172322767e-45	1.16957849156676	0.0328498922324023
UQCC2	1.04017511398648	1.17954998559786e-44	1.01568216487815	0.0128129119577402
RCN2	0.42497277757781	2.39735863344814e-44	0.707848911477022	0.0144975238780362
PSMA5	0.995256889801798	4.55343051455317e-44	0.81540940730041	0.034837205182846
TIMM10	1.10474556625635	1.76217487485856e-43	0.841521209987936	0.0225469160179038
SMIM14	0.614238314853079	2.81858177834547e-43	0.559078773380469	0.0263740917107151
SRPRB	1.27107395594005	4.39341268073193e-43	0.982282486763823	0.0144975238780362
CDK6	2.07764754245634	5.95572894262299e-43	2.13668291400868	0.0101933928149583
RNF7	0.560173382727138	6.90752594825106e-43	0.447862389918166	0.0225469160179038
ARPC1A	1.04421069380452	4.16333287577189e-42	0.807350597162404	0.0101933928149583
TFPI2	9.90560038096049	5.54346858960856e-42	2.31271631035712	0.00560463094056455
ITGB1BP1	0.792181485732225	1.0466529244829e-41	0.701146237434441	0.0144975238780362
ENG	1.75498232467128	3.87867858035523e-41	2.26549511976796	0.0128129119577402
FAM98A	0.947366224484173	8.86955663717186e-41	0.655893825756736	0.0435145421325592
MT1H	1.83778872955422	1.06727007420656e-40	2.15747727513245	0.0472858111686463
S100A4	0.673032932046942	1.78942099238868e-40	1.53991704662906	0.034837205182846
MXRA7	0.417775994692002	1.84578506481022e-40	0.627066781963699	0.0295504660302739
MPZL1	0.849630019049571	2.49321672709848e-40	0.86889304465755	0.0328498922324023
GTF3A	0.745918558953363	6.06265490268357e-40	0.767397726332226	0.0235409734790703
TMX1	1.01142736572842	1.40433411472695e-39	0.55490640586638	0.0387804371059534
BANF1	0.600535408046295	1.44813133427268e-39	0.496290203375017	0.0472858111686463
CXCL14	4.4623024528712	2.39853784862584e-39	4.85404185185502	0.0136412439955264
OGFRL1	0.898033667282912	2.91035536081737e-39	0.553573536879856	0.0387804371059534
LAMTOR2	0.969762225866552	8.44495840378356e-39	0.852469545303356	0.00592014039218439
NDUFB11	0.542657679361388	9.41489937554271e-39	0.463150301734657	0.0115776646227434
G3BP1	0.550720320118813	3.29509261444546e-38	0.719377001540161	0.034837205182846
BOLA3	1.0665796681333	3.71056676339372e-38	0.769912040887029	0.0201035373555356
RNASEH2C	0.553601723611815	6.58921855432885e-38	0.502067867991035	0.0387804371059534
THY1	3.07801265205679	1.70702538927521e-37	3.07200899653602	0.00592014039218439
TIMM8B	1.03344259643429	2.69878174471358e-37	1.04281772724341	0.0115776646227434
EEF1E1	1.2194503374492	2.83566904316498e-37	1.39214640416226	0.0201035373555356
NDUFA12	0.70358197536895	3.04942278335993e-37	0.565339985821222	0.0201035373555356
NDUFB3	0.69545984884644	3.78173125592847e-37	0.66443729664836	0.0263740917107151
C19orf53	0.481619087364054	6.35346652039692e-37	0.439711431997416	0.0328498922324023
POLR2J	0.613092480714064	7.93712879881402e-37	0.44084350343176	0.0128129119577402
ARHGDIB	1.91858761167172	9.72388892250626e-37	1.59528953470342	0.0435145421325592
UCHL3	1.34611081819991	2.55159381102248e-36	1.68328749803377	0.0115776646227434
RANBP1	0.698032643096561	1.51619979947225e-35	0.637439605801347	0.0295504660302739
MRC2	0.400286282470934	2.06355245422791e-35	1.36572671035902	0.0328498922324023
RAB5IF	1.07903336853877	5.19004578349723e-35	1.17511885935574	0.00640879424726176
SPOCK1	1.69968648988009	5.30804896824372e-35	2.7539426496117	0.0128129119577402
OSTF1	0.970470793084725	7.54001748820363e-35	1.04442144303287	0.00592014039218439
TGFBI	1.80924128000051	1.3548882176783e-33	2.6508150863201	0.00820463436152365
JOSD2	0.770643525598798	1.93229777989446e-33	0.628073036352435	0.016403091952298
PSMD14	0.944314616307697	3.09502436496542e-33	0.925443387867665	0.0235409734790703
NDUFA8	0.742302287328744	3.54476828929753e-33	0.653538171642222	0.0115776646227434
DCAF13	0.980445540843865	3.62790305266308e-32	0.816077054784962	0.0472858111686463
ARPC1B	0.687266325818555	3.74474851042556e-32	1.09640403632819	0.0201035373555356
CISD2	1.10212021822641	4.4102391605528e-32	0.864096783260849	0.0178562062052783
SELENOH	0.519276818666909	8.13214235646061e-32	0.563966886036066	0.0328498922324023
LOXL3	0.680924084122372	1.33255833467778e-31	2.56729464582217	0.034837205182846
CCND1	1.70608242104001	5.69866967360195e-31	2.05303386099036	0.0263740917107151
SMIM10L1	0.77743999316206	5.98997237493907e-30	0.623532093784316	0.0295504660302739
LBH	0.68926891167597	6.68595533347296e-30	0.684618631317742	0.0472858111686463
MYO10	0.753125891426718	1.33020487633515e-29	0.797344279905162	0.034837205182846
DYNLT1	0.46994182884671	2.12044295756302e-29	0.606066063819106	0.034837205182846
DCBLD2	1.20928679736973	4.39561832189306e-29	1.48220035711877	0.00640879424726176
TXNDC9	0.935793517602712	6.74068652951364e-29	1.06856392816633	0.0295504660302739
FBXO9	0.615296957024404	7.271676157127e-29	0.671470505979116	0.0128129119577402
EVI2A	1.15971144821347	7.73004115363648e-29	2.49468465894314	0.0115776646227434
HTRA3	0.844613487482252	4.0738261467449e-28	1.58341752669424	0.0263740917107151
IGFBP4	1.44514510067088	4.39506660365286e-27	2.76221356392194	0.0235409734790703
ITGAE	0.638007047421259	8.23229313331507e-27	1.1386094069165	0.0328498922324023
P3H4	0.416274964091837	8.78073845641164e-27	0.948162162024603	0.0201035373555356
GALNT7	1.24373717977662	9.6395966079316e-27	0.864990414477835	0.0295504660302739
COA3	0.70061189289317	1.58417004160637e-26	0.585973993003101	0.016403091952298
ZMPSTE24	0.976787704200276	2.08531192664138e-26	1.00302977641775	0.0225469160179038
TUSC2	1.27875292388125	9.26691803374678e-26	1.20372889089892	0.0201035373555356
LYPLA1	1.02699625413619	1.00553767105208e-25	0.5490168314488	0.0472858111686463
MRPS16	0.629889555469375	2.20389697760858e-25	0.630930573641162	0.0435145421325592
STT3A	0.396142951154848	6.63799866535996e-25	0.618581953332169	0.0472858111686463
POLR3K	1.41058683919615	6.6553688497696e-25	1.04180684936575	0.0387804371059534
LSM12	0.717523998438543	2.69704507642871e-24	0.482213772851575	0.0387804371059534
RPA3	0.529796765716311	6.04751637480502e-24	0.694069781310898	0.034837205182846
FAAP20	0.497439146499605	6.20519765203369e-24	0.395866822514314	0.0225469160179038
BCAP31	0.460852635643357	6.52425341471975e-24	0.424236118879899	0.0435145421325592
SS18L2	0.830619456571969	6.93769932351927e-24	1.15690662893901	0.0472858111686463
FAM32A	1.07959295759548	1.14463377085544e-23	1.16634212490772	0.0328498922324023
ANGPTL5	0.47744251927473	2.10622351397263e-23	0.580988412029226	0.0328498922324023
FAM120A	0.216863870606615	4.90848479435956e-23	0.544554418828479	0.034837205182846
TAF13	1.15263378381335	9.45019159846601e-23	0.819764900208086	0.0328498922324023
LEPROTL1	1.30653818932418	1.27088858556089e-22	0.865562470767125	0.0295504660302739
TMEM54	0.742278397805587	1.71451206312779e-22	0.51730220350057	0.0201035373555356
UGP2	0.251468629795345	5.8215914006039e-22	0.603424497750893	0.0225469160179038
PPP1CA	0.747024099911644	6.52048480731575e-22	0.77237224050725	0.0144975238780362
DCUN1D1	0.814672212879915	5.23459655106759e-21	0.751860075024362	0.034837205182846
ADAM12	1.18502706368185	6.78532477049937e-21	1.94368792736874	0.0178562062052783
CALM3	0.440620202588476	8.61430566639924e-21	0.538995552938772	0.0435145421325592
MRPL16	1.10897873847458	1.17838215798596e-20	0.907426952739948	0.0235409734790703
PTPMT1	0.97321484562165	2.35198036005136e-20	0.902552151926867	0.0115776646227434
THBS3	1.14122090628429	2.4095728695759e-20	1.45641250674831	0.0328498922324023
FNDC1	1.86633331321051	2.68657587087506e-20	2.1738212193021	0.0387804371059534
NUS1	0.497846272913577	3.26698956724773e-20	1.2355284215147	0.0472858111686463
DDAH1	0.607057974552053	3.39434266964731e-20	1.18101937369945	0.016403091952298
SSNA1	0.609028488329993	8.72442972574294e-20	0.865215469293624	0.0263740917107151
MRPS11	0.914405368776093	1.26630916466702e-19	0.828494465835203	0.00560463094056455
WIPI1	1.0386337360979	3.13619148477454e-19	1.73567842424517	0.0115776646227434
SLC39A3	1.29529825892474	5.84395846340316e-19	0.952631275084773	0.0472858111686463
POGLUT1	0.775776461258275	6.42259341748004e-19	1.30090346932999	0.0115776646227434
RAI14	0.85356751372485	1.09347666497234e-18	1.81072396607003	0.0328498922324023
ADPGK	1.01418238622437	1.60647815732831e-18	0.879747679085756	0.0128129119577402
SH3KBP1	1.41347679513403	2.71005659608901e-18	1.96583421737104	0.00592014039218439
IKBIP	0.243167815927587	2.9596141614472e-18	0.582540795408844	0.0472858111686463
ATMIN	0.801385621580621	4.59710072572177e-18	0.823279509508136	0.0328498922324023
HOXB2	1.79926687936335	6.03735323427949e-18	1.90996937989688	0.034837205182846
FAM136A	0.603105845245194	1.29749879641275e-17	0.592295524852191	0.0295504660302739
TULP4	0.537134015465202	4.86646369854298e-17	0.967805871335521	0.034837205182846
P3H1	0.41228242242256	1.35802219388954e-16	0.780627935000567	0.00820463436152365
RECQL	0.329309574116914	2.02099052346971e-16	0.503323576054994	0.0328498922324023
C2orf76	0.601349248542835	3.38365100735386e-16	0.796329114264902	0.0328498922324023
IDH3A	0.842288910088164	5.16606374358999e-16	1.65837120243626	0.0144975238780362
DPM2	0.617142857913607	8.81341065100154e-16	0.40085468351899	0.0387804371059534
SMCO4	0.829654297692633	2.28536629192679e-15	0.703042922857242	0.0115776646227434
DSG2	0.549588218668541	3.08484033489983e-15	1.39949756899565	0.0263740917107151
OCIAD2	1.01822305859762	5.29907897544613e-15	1.06592615690093	0.0472858111686463
ZMAT3	0.651198116576623	7.67994442595191e-15	1.19891864064124	0.0295504660302739
MAX	0.51967414054922	8.31486434384129e-15	0.680555329060658	0.0295504660302739
RXYLT1	0.563970311996735	2.223628422887e-14	0.459598898455471	0.0225469160179038
SMUG1	1.20138143644534	2.67126657193048e-14	1.2071316589424	0.00640879424726176
MRPL12	0.729499855910497	3.00764015022746e-14	0.995110497634587	0.0328498922324023
NCOA4	0.515392667116993	3.24818292458942e-14	0.613927544149969	0.00592014039218439
TSEN15	0.8957005421987	5.17304675440326e-14	1.07659083359748	0.00592014039218439
GPR180	0.653336748202422	6.63338686893236e-14	0.943808671588319	0.0435145421325592
RUVBL1	0.800635579526299	1.23079089108148e-13	0.95089791935305	0.0263740917107151
MOB4	0.48460487994882	1.90827408287333e-13	0.514925608083229	0.0435145421325592
ADAMTS5	0.791204990635373	3.93931822304383e-13	0.972001639647144	0.0295504660302739
ELOVL4	0.586493182061882	9.88625093722377e-13	1.38666983117498	0.0387804371059534
PSMG3	0.74783862817687	1.88049481939139e-12	1.4642526254561	0.0235409734790703
POP5	0.317627207992561	1.92266398334462e-12	0.774929013130062	0.0435145421325592
MRAP2	0.963974393644399	4.1320778330837e-12	1.46942690977853	0.0435145421325592
C11orf24	0.378958763473221	9.34986098949721e-12	0.491039232247789	0.0295504660302739
E2F4	0.896958081862998	9.82457596566554e-12	1.08410611594209	0.0328498922324023
DPY19L1	0.199722825757598	1.61722590598431e-11	1.00199825725685	0.0435145421325592
ODF3B	1.35245197867569	2.23437237340123e-11	1.90513415596481	0.0225469160179038
SCO1	0.927950257604143	2.33314642606847e-11	0.983372655693746	0.034837205182846
C11orf74	0.621238464566289	1.38643051381015e-10	0.683624998674643	0.00820463436152365
ATP6V1A	0.714046792400162	3.92003977464009e-10	1.01821548695877	0.0435145421325592
BMP1	0.6358657883417	7.18482411544057e-10	1.38694576878828	0.0144975238780362
PLA2G4A	0.721584105087787	1.01251682014524e-09	1.40170199639179	0.0472858111686463
BEND6	1.04842395641063	2.40486922461478e-09	1.17208622744225	0.0178562062052783
TRAK2	0.947697407217776	3.41472392106527e-09	1.42423473708862	0.0387804371059534
MRPL35	0.801019424075513	3.81362623230442e-09	1.21022830155979	0.00592014039218439
TMTC3	0.473048996304791	1.52073953428381e-08	0.86719452526144	0.0328498922324023
RC3H1	0.389135219795061	1.99034740713079e-08	1.21137015578776	0.0295504660302739
C12orf45	0.332213213621793	4.22542346662887e-08	1.05289667651542	0.0235409734790703
INIP	0.433460449631007	8.09635538744323e-08	0.869378489150994	0.0225469160179038
PDZD11	0.46155912689371	8.8591359857261e-08	1.41914716565905	0.0201035373555356
PCNA	0.422889605127459	8.4055448110965e-07	0.597906379516838	0.0328498922324023
TEN1	0.622371278683675	1.19877805987335e-06	1.38246250779592	0.0328498922324023
RBM18	0.751670568805861	2.41250088939265e-06	0.870798280246715	0.034837205182846
NPM3	0.54359110343488	1.31986050030868e-05	1.53310448177302	0.034837205182846
SLC39A4	0.572879891028658	0.00194711220816564	1.08229930710487	0.034837205182846
